# Supplementary material for: NLRP1-dependent activation of Gasdermin D in neutrophils controls cutaneous leishmaniasis
Source: PLoS Pathog. 2024 Sep 9;20(9):e1012527. doi: 10.1371/journal.ppat.1012527 (PMC11412672; doi:10.1371/journal.ppat.1012527)
Supplement: S1 Data — (XLSX) [file ppat.1012527.s013.xlsx]

## Sheet: Fig 1
Fig 1 A
Lesion Score
	Weeks P.I,	C57BL/6						Nlrp3-/-
	1	0	0	0	0	0	0	0	0	0	0	0	0	0
	2	1	1	1.5	1	1	1	2	1.5	2	1	1	1	1
	3	2	2	2	2	2	1.5	2	1.5	2	1.5	1.5	1.5	1.5
	4	2	2	2.5	2	1.5	2	2.5	1.5	2.5	2	2	2	1.5
	6	2	2	2.5	2	2	2	2.5	1.5	3	2.5	2	2	2
	7	2.5	2.5	2.5	2.5	2	2.5	2.5	1.5	3	2.5	2	2	2.5
	8	2.5	2.5	2.5	2.5	2.5	2.5	3	1.5	3.5	2.5	2	2	2.5
	9	2.5	2.5	2.5	3	2.5	2.5	3	1.5	3.5	2.5	2	2	2.5
	10	2	2.5	2.5	2.5	2.5	2.5	3	1.5	3.5	2.5	2	2	2.5
	11	2	2.5	2.5	2.5	2.5	2.5	3.5	1.5	3	2.5	2	2	2.5
	12	2.5	2.5	2.5	2.5	2.5	2.5	3	1.5	3.5	2.5	2	2	2.5
	13	2.5	2.5	2.5	2.5	2.5	2.5	3	1.5	3.5	2.5	2	2	2.5
	14	2.5	2.5	2.5	2.5	2.5	2.5	3	1.5	3.5	2.5	2	2	2.5
	15	2.5	2.5	2.5	2.5	2.5	2.5	3	1.5	3.5	2.5	2	2	2.5
	16	2.5	2.5	2.5	2.5	2.5	2.5	3	1.5	3.5	2.5	2	2	2.5
	17	2.5	2.5	2.5	2.5	2.5	2.5	3	1.5	3	2.5	2	2	2.5
	18	2.5	2.5	2.5	2.5	2.5	2.5	3	2	3	3	2	2	2.5
Fig 1C
Lesion size at endpoint
		C57BL/6	Nlrp3-/-
		2.6	3.3
		2.67	2
		2.8	3.3
		2.8	3.1
		3.4	2
		2.9	2.1
		2.6	3.8
Fig 1D
Parasite burden		C57BL/6	Nlrp3-/-
		8421.83	14386.9
		3795.4	7828.67
		11429.7	5900.16
		12236	11090.3
		17124.6	9736.02
		46368.6	5092.53
			3279.47
Fig 1 E
Ear cellularity (Cell number* 10^4)				CD45			Neutrophils			Monocytes			Dendritic cells
				C57BL/6	Nlrp3-/-		C57BL/6	Nlrp3-/-		C57BL/6	Nlrp3-/-		C57BL/6	Nlrp3-/-
				139.095	136.34		0.236461	0.395386		50.3	47		45.4841	34.7667
				71.4	145.08		0.19278	0.3627		45.1	54.6		22.4196	40.9126
				121.32	56.8		0.72792	0.12496		47.2	35.9		40.0356	10.8488
				186.56	127.84		0.261184	0.166192		56	53.4		51.0741	34.2611
				152.46	105.56		0.289674	0.242788		46.3	56.4		48.1151	32.3014
				128.65	100.52		0.141515	0.190988		47.1	55.4			31.9654
					57.75			0.10395			50.1			16.401
Fig 1F
Lesion Score
	Weeks P.I,	C57BL/6						Nlrp1-/-
	0	0	0	0	0	0		0	0	0	0	0	0
	1	0.5	0	0.5	0.5	0.5		0.5	0.5	0.5	0.5	0.5	0
	2	1	1	1.5	1	1		1.5	1.5	1.5	1	1.5	1.5
	3	1.5	1.5	2	2.5	2		2.5	2.5	2.5	1.5	2	1.5
	4	2.5	2.5	2.5	3	2.5		3.5	3	4	3	3.5	2.5
	5	2.5	2.5	2.5	3	2.5		3.5	3	4	3.5	3.5	3
	6	2.5	2.5	2.5	3	2.5		4	4.5	4.5	4.5	4	3.5
	7	2.5	2	2.5	3	2.5		4	4.5	5	5	4	4
	8	2.5	2.5	2.5	3.5	2.5		4.5	4.5	5	5.5	4.5	4.5
Fig 1H
Lesion size at endpoint
		C57BL/6	Nlrp1-/-
		2.5	4.45
		2.4	4.45
		2.8	5
		3.8	5.62
		2.84	4.7
			4.47
Fig 1I
Parasite burden		C57BL/6	Nlrp1-/-
		8467.74	145455
		5208.33	825000
		5067.57	246429
		9328.36	176667
Fig 1J
Ear cellularity (Cell number* 10^4)
		CD45			Neutrophils			Monocytes			Dendritic cells
		C57BL/6	Nlrp1-/-		C57BL/6	Nlrp1-/-		C57BL/6	Nlrp1-/-		C57BL/6	Nlrp1-/-
		210	160		0.8946	8.69558		40.7452	13.6343		86.94	70.56
		75	165		0.204	9.23591		11.1199	16.0108		30.075	81.675
		75	345		0.36	30.3276		10.7788	35.3721		29.55	147.315
		260	285		1.79451	19.592		30.9792	37.9694		106.86	139.935
		125	265			17.0819		14.9383	32.2506		43.375	119.25
			125			1.37734			28.2512			47.125

## Sheet: Fig 2
Fig 2 A
Lesion Score
	Weeks P.I,	C57BL/6						Casp1-/-
	1	0	0	0	0	0		0	0	0	0	0
	2	1	1	2.5	2	2		2	2	2.5	2.5	2.5
	3	3	2	3.5	3	2.5		2.5	3	3	4	3.5
	4	2.5	2	4	3	2.5		3.5	3.5	3.5	4	3.5
	5	4	3	4.5	3	3		4.5	4.5	5	5	6
	6	3.5	3	4.5	3	3		4.5	4.5	5.5	5.5	6
	7	3.5	3	5	3	3.5		5.5	5.4	5.7	6.5	6.5
Fig 2C
Lesion size at endpoint
		C57BL/6	Casp1-/-
		3.5	5.5
		3	5.4
		5	5.7
		3	6.5
		3.5	6.5
Fig 1D
Parasite burden		C57BL/6	Casp1-/-
		4569.19	178223
		67544	4675000
		84085.1	404762
		62840.1	858187
Fig 1 E
Ear cellularity (Cell number* 10^4)				CD45			Neutrophils			Monocytes			Dendritic cells
				C57BL/6	Casp1-/-		C57BL/6	Casp1-/-		C57BL/6	Casp1-/-		C57BL/6	Casp1-/-
				140	180		0.224	16.074		55.5654	83.3216		28.7	22.68
				90	280		0.675	24.808		38.6942	147.784		16.38	35
				230	300		4.439	2.43		86.5269	134.844		42.55	48.6
				160	210		5.6	28.98		57.8394	105.265		33.12	28.14
				210	130		0.546	22.62		86.6888	70.5633		38.85	31.07
Fig 2F
Lesion Score
	Weeks P.I,	C57BL/6				Gsdmd-/-
	0	0	0	0	0	0	0	0	0	0
	1	0.5	0.5	0	0	0	0.5	0.5	0.5	0.5
	2	2	2.5	2	2	2.5	2.5	2.5	2.5	2.5
	3	2	2.5	2	2.5	2.5	2.5	2.5	2.5	3.5
	4	2	2.5	2	3	2.5	2.5	3	2.5	3.5
	5	2.5	3	2.5	3.5	3.5	4.5	4.5	3	4.5
	6	3	2.5	3.5	3.5	4.5	4.5	5	3	5.5
	7	3	2.5	3	4	5	4.5	5.5	3	6.5
	8	3	3	3.5	4	5	5	5.5	3.5	6.5
Fig 2H
Lesion size at endpoint
		C57BL/6	Gsdmd-/-
		3.1	5.4
		3.4	5.1
		3.5	5.8
		3.9	3.8
			6.6
Fig 1I
Parasite burden		C57BL/6	Gsdmd-/-
		4569.19	83995.8
		67544	736232
		84085.1	1.05946e+06
		62840.1	645389
Fig 1J
Ear cellularity (Cell number* 10^4)
		CD45			Neutrophils			Monocytes			Dendritic cells
		C57BL/6	Gsdmd-/-		C57BL/6	Gsdmd-/-		C57BL/6	Gsdmd-/-		C57BL/6	Gsdmd-/-
		85	90		2.4905	4.257		14.38	23.107		15.725	23.04
		105	200		3.9375	27		22.7361	88.8848		22.26	76.4
		90	125		2.961	3.1		17.44	36.8173		24.93	33.375
		170	470		1.071	13.583		49.8649	113.229		41.82
		365						58.2175			81.03

## Sheet: Fig 3
Figure 3E	PI uptake							Figure 3F	IL-1b
Hours	Promastigotes			Amastigotes					NS	LPS	Promastigotes	amastigotes
	Mean %	SD	N	Mean %	SD	N			6.40192	50.4151	114.434	66.4199
0	8.8	1.76278	4	12.1	9.4367	4			6.40192	44.8134	84.8254	56.817
0.25	13.2	7.81315	4	10.4	8.0353	4			7.20216	48.8146	97.6293	52.0156
0.5	13	7.54148	4	9.25	7.67266	4
0.75	14.8	6.42915	4	8.94	7.54508	4
1	16.4	4.28486	4	8.77	7.6954	4
1.25	17	3.25249	4	8.7	7.77751	4
1.5	17.1	2.86947	4	8.58	7.60876	4
1.75	17.2	2.91291	4	8.42	7.52021	4
2	17.3	3.08176	4	8.24	7.29032	4
2.25	17.7	3.21718	4	8.03	6.92344	4
2.5	18.2	3.36933	4	7.86	6.70968	4
2.75	18.6	3.48134	4	7.69	6.43296	4
3	19.2	3.23521	4	7.71	6.4653	4
3.25	19.7	3.43058	4	7.63	6.19245	4
3.5	20.5	3.47967	4	7.57	5.93601	4
3.75	21.4	3.46642	4	7.65	5.80266	4
4	22.3	3.45365	4	7.84	5.70389	4
4.25	23.4	2.92518	4	8.05	5.57071	4
4.5	24.7	2.73378	4	8.27	5.36477	4
4.75	26.3	2.3538	4	8.62	5.17364	4
5	28	1.98767	4	9.14	5.15066	4
5.25	30.2	1.68136	4	9.73	4.73098	4
5.5	32.3	2.02671	4	10.5	4.79941	4
5.75	34.5	1.91695	4	11.4	4.69059	4
6	36.9	2.27833	4	12.3	4.3924	4
6.25	39.1	2.58637	4	13.2	4.06414	4
6.5	41.3	3.03205	4	14.3	4.02334	4
6.75	43.7	3.4873	4	15.4	3.67384	4
7	45.9	4.02907	4	16.6	3.77443	4
7.25	48	4.5243	4	17.9	3.52937	4
7.5	50.2	4.74335	4	18.9	3.58552	4
7.75	52.2	5.45228	4	20.2	3.49028	4
8	53.9	5.85428	4	21.3	3.5075	4
8.25	56	6.73466	4	22.3	3.65773	4
8.5	57.7	6.88414	4	23.5	3.81123	4
8.75	59.6	7.23484	4	24.5	3.98893	4
9	60.8	7.69943	4	25.5	4.46696	4
9.25	62.1	8.3083	4	26.3	4.49446	4
9.5	63.6	8.89869	4	27.1	5.00487	4
9.75	64.7	9.48074	4	27.9	5.48521	4
10	65.7	9.55111	4	28.3	5.6787	4
10.25	66.8	9.97851	4	29.2	5.8071	4
10.5	67.9	10.0429	4	29.9	6.20644	4
10.75	68.5	10.6952	4	30.5	6.65664	4
11	69.5	11.1196	4	31	7.24232	4
11.25	70	10.842	4	31.2	7.46789	4
11.5	70.6	10.507	4	31.7	7.18617	4
11.75	71	10.0651	4	32.2	8.13974	4
12	71.4	10.8843	4	32.6	8.28234	4
12.25	71.8	10.8707	4	33	8.74935	4
12.5	72.2	10.7852	4	33.2	8.65654	4
12.75	72.3	10.8066	4	33.5	8.54748	4
13	72.9	11.3203	4	33.7	8.73881	4
13.25	73.2	11.4209	4	33.7	8.97861	4
13.5	73.1	10.9446	4	33.9	8.84346	4
13.75	73.4	11.7465	4	34	10.1304	4
14	73.7	11.4715	4	34.1	9.68831	4
14.25	73.8	11.7949	4	34.1	9.75434	4
14.5	73.6	12.3495	4	34.1	9.36718	4
14.75	73.8	11.6571	4	34.3	9.36428	4
15	74.1	12.2341	4	34.3	9.21148	4
15.25	73.7	11.5549	4	34	9.09085	4
15.5	73.8	12.39	4	34.2	9.13794	4
15.75	73.7	11.9772	4	34	9.05491	4
16	73.3	12.4461	4	33.9	9.1628	4
16.25	73.9	11.3807	4	34.1	8.96692	4

## Sheet: Fig 4
	Fig 4 C	IL-1 beta (pg/mL)
			C57BL/6			Gsdmd-/-
		NS	2.8292	1.13168	0.56584	2.22222	3.88889	3.88889
		LPS	13.0143	13.5801	13.5801	12.7778	11.1111	13.3333
		MOI 2	19.8044	14.146	10.1851	16.1111	14.4444	18.3333
		MOI 5	14.7118	16.4093	11.3168	19.4444	15.5556	17.2222
		MOI 10	14.146	12.4485	10.1851	13.8889	12.2222	15
		Nigericin	38.4771	36.2137	29.9895	18.8889	16.1111	21.1111
	Fig 4 D	PI uptake (% of max)
		Time hh:mm:ss	C57BL/6			Gsdmd-/-
		0:00:00	15.7217	17.2126	15.349	14.4552	12.7366	14.3939
		0:30:00	16.6704	16.7721	16.7382	14.2711	12.8286	14.6087
		1:00:00	17.4497	17.958	17.1787	14.2711	13.5652	16.4501
		1:30:00	19.0422	19.4827	19.1439	15.5601	14.3632	15.9591
		2:00:00	20.6347	20.3637	19.2117	16.1432	14.4552	17.156
		2:30:00	21.6512	21.2108	20.6009	17.1253	16.2353	17.6164
		3:00:00	23.6164	24.023	21.9901	17.3708	17.4322	18.4143
		3:30:00	22.9388	23.2437	23.4809	17.954	17.5243	18.3836
		4:00:00	25.0395	25.8188	25.0734	18.9054	18.6598	20.3785
		4:30:00	27.2419	28.0212	27.3097	21.0537	20.1023	22.8951
		5:00:00	31.0368	31.3756	30.1559	22.4041	21.422	23.6624
		5:30:00	35.3738	34.0524	33.578	24.1228	24.5831	25.9335
		6:00:00	38.9993	37.2374	35.6788	25.1355	25.4731	28.1432
		6:30:00	41.981	42.0149	41.2356	27.0077	28.7263	30.8133
		7:00:00	46.4197	44.7594	43.8785	29.0026	29.555	31.5192
		7:30:00	49.1303	47.8767	46.8263	30.3836	32.6547	33.8824
		8:00:00	52.3831	49.9096	47.8428	31.4578	35.1407	35.8159
		8:30:00	52.993	52.417	52.2476	33.0537	34.3427	37.5652
		9:00:00	56.6185	52.9591	53.2302	32.7468	36.491	39.3146
		9:30:00	57.5333	56.3474	55.026	35.2634	38.6087	39.4373
		10:00:00	60.9216	57.059	57.5672	36.7673	37.8107	40.9412
		10:30:00	61.5654	59.0919	60.6506	36.9821	41.4629	42.7826
		11:00:00	63.0224	60.3456	59.6341	36.2148	40.1125	43.1816
		11:30:00	63.2595	61.7687	61.5315	39.0077	41.9233	44.7468
		12:00:00	65.2925	63.9033	62.5819	39.9284	43.4885	44.3785
		12:30:00	65.3942	65.6314	65.0553	40.2967	44.8696	46.2813
		13:00:00	66.7495	64.7843	63.8017	40.2353	44.3785	47.3555
		13:30:00	68.1387	64.6826	65.8347	40.6036	45.6982	47.3862
		14:00:00	69.3585	66.4107	66.614	40.5422	46.1279	47.3555
		14:30:00	69.0197	68.037	67.7999	41.0026	46.711	47.5703
		15:00:00	70.4089	66.4445	67.5966	41.7698	47.3555	47.8465
		15:30:00	71.2559	67.0206	67.8676	42.7519	47.7238	49.1969
		16:00:00	72.5435	69.1213	67.4272	42.1381	47.8465	49.1969
		16:30:00	74.9831	69.0197	68.8502	43.3964	47.7852	49.4118
		17:00:00	73.6616	69.9345	70.2056	44.4092	48.2148	49.4118
		17:30:00	73.1534	68.7825	68.1726	44.5627	48.6445	49.4118
		18:00:00	74.6442	69.2907	68.2403	44.9923	48.798	50.2711
		18:30:00	74.9831	69.6973	70.2394	45.3606	49.0128	51.3146
		19:00:00	74.4409	70.6122	69.4262	45.5754	49.8107	51.8056
		19:30:00	71.0865	69.4262	72.103	46.2506	50.5166	50.5166
		20:00:00	70.8832	70.0023	71.1543	44.4092	49.9642	50.8542
		20:30:00	69.7312	72.9501	71.222	44.8696	50.578	50.3632
		21:00:00	69.9345	71.527	71.6286	44.2864	49.8414	48.5524
		21:30:00	69.8667	70.4766	73.9327	45.6982	49.9028	48.0307
		22:00:00	68.9858	70.4766	73.3228	43.243	50.4859	49.5652
		22:30:00	69.7651	71.7981	73.4244	42.3223	50.578	47.6317
		23:00:00	69.1552	73.2889	74.3393	42.046	49.3811	48.1228
		23:30:00	68.9858	73.3228	73.9666	42.3529	48	47.8772
		24:00:00	69.1891	71.3576	73.56	40.8798	47.4169	48.0307
	Fig 4E	LDH release (%) Normalised to NI
		C57BL/6			Gsdmd-/-
	NI	4.40596	-0.96704	-3.43892	0.19693	0.653449	-0.85038
	MOI 5	34.2313	33.2544	38.5682	21.895	20.1495	24.7415
	Lysis	62.2952	53.2958	55.146	71.5079	67.9497	58.7925
	Fig 4F
		% PI Uptake
			L. mex MOI 5
		Time (Hours)	Vehicle			Ac-YVAD-cmk
		0	2.58331	3.93831	4.11478	2.7764	2.92204
		0.25	3.30237	4.40373	4.43917	3.03647	3.21067
		0.5	3.73785	3.71795	3.64651	2.11551	2.33893
		0.75	3.26541	3.44107	3.09915	1.74674	1.7777
		1	3.16037	3.69405	3.27892	1.54335	1.62718
		1.25	3.86844	5.94569	5.66535	1.57961	1.82966
		1.5	6.89208	11.5317	10.5995	2.5797	2.9416
		1.75	11.6793	17.9472	16.8895	4.41279	4.57941
		2	16.314	23.8322	22.1709	6.05076	6.17603
		2.25	20.6482	28.4903	26.0963	7.4246	7.55709
		2.5	23.3831	30.8095	28.0707	8.53109	8.43375
		2.75	25.0066	31.5856	28.6456	9.5367	8.99334
		3	26.1046	32.7132	28.6516	9.97659	9.35934
		3.25	26.1434	33.2187	28.5224	10.5717	9.66991
		3.5	26.6524	33.7329	29.1109	11.0839	10.1631
		3.75	27.4963	33.9506	29.8921	11.2326	10.6298
		4	28.5977	34.6702	30.411	11.8746	11.2716
		4.25	28.8698	35.4839	31.4937	12.2439	11.8348
		4.5	29.9388	36.4138	31.656	12.6527	12.4579
		4.75	30.3506	37.7827	33.0947	12.905	13.0904
		5	31.7663	38.1479	34.2402	13.111	13.6274
		5.25	32.5066	38.5571	35.0809	13.4997	13.9529
		5.5	33.7246	39.1997	35.4764	13.951	14.6209
		5.75	34.8556	40.0859	36.4033	14.4449	15.085
		6	35.9556	40.9268	37.4733	14.9187	15.3796
		6.25	37.0086	41.6682	38.2428	15.1338	16.281
		6.5	37.7924	41.9627	39.4126	15.6297	16.8304
		6.75	38.7728	42.9074	39.5209	15.9943	17.1639
		7	39.22	43.9585	40.7465	16.5103	17.9706
		7.25	39.9247	44.3438	41.759	17.1492	18.438
		7.5	40.8751	44.9619	42.4245	17.4954	19.2597
		7.75	42.009	45.8834	43.3412	17.9875	19.5507
		8	42.5747	46.7002	44.0746	18.5169	20.3577
		8.25	43.4028	47.4478	44.5342	18.968	21.0468
		8.5	43.8045	47.1768	45.7079	19.4931	21.8596
		8.75	44.6449	48.0684	46.4871	20.2107	22.5081
		9	45.2307	48.5994	47.031	20.9663	23.5105
		9.25	45.9035	49.291	47.6245	21.6002	24.0331
		9.5	45.9101	49.365	48.6944	22.4969	25.1306
		9.75	46.5597	50.2975	48.7856	23.2906	26.1071
		10	47.1975	51.364	48.9273	24.1564	26.8529
	Fig 4G
		% PI Uptake
			Val-boroPro
		Time (Hours)	Vehicle			Ac-YVAD-cmk
		0	2.80969	3.40749	3.13524	6.21504	2.84526	2.16804
		0.25	4.23624	4.27314	5.04385	5.19888	3.2805	2.73315
		0.5	5.29423	5.18901	5.40979	5.21808	3.7533	2.64592
		0.75	7.64547	7.93432	7.86464	4.30041	3.42383	2.0979
		1	11.4287	12.0698	11.7332	4.02697	3.26117	2.07994
		1.25	15.7794	17.1004	16.5702	4.61976	3.61511	2.84262
		1.5	20.2023	22.0774	20.7856	6.0363	4.57721	4.04895
		1.75	23.8905	26.2837	24.9039	7.54287	6.1788	5.70026
		2	26.8696	29.6279	28.6925	9.85578	7.87401	7.42595
		2.25	29.7164	31.859	31.3793	11.5004	9.76708	9.36621
		2.5	31.7871	34.5788	34.0307	13.2643	11.7152	11.1806
		2.75	33.4925	36.6555	36.1094	14.6685	13.5247	13.1064
		3	34.7329	38.1447	37.6807	16.1219	15.2685	15.0971
		3.25	36.6521	39.7923	39.2611	18.172	17.1332	17.0285
		3.5	37.385	40.9949	40.4508	19.6205	18.5495	18.4837
		3.75	38.8585	42.3502	41.3557	21.3816	19.9863	19.9785
		4	40.213	43.1529	42.4136	22.5656	21.4291	21.2205
		4.25	41.2969	44.2965	42.8747	23.861	22.4843	22.4043
		4.5	42.0399	44.4199	43.9975	24.895	23.4091	23.5043
		4.75	42.7183	45.5985	44.4412	25.7763	24.4584	24.4226
		5	43.4584	45.6842	44.4943	26.4821	25.1202	25.18
		5.25	44.2313	46.2189	44.8831	27.4601	25.6926	25.7246
		5.5	44.3856	47.2515	45.514	27.9659	26.3453	25.7528
		5.75	44.9662	47.0897	45.4197	28.371	26.8433	26.142
		6	44.9126	46.8174	45.77	28.6148	27.2472	26.4925
		6.25	45.1152	46.5323	45.6113	28.9035	27.6518	26.8389
		6.5	44.9698	46.1421	46.0672	29.47	27.8278	26.7778
		6.75	44.9602	46.5626	45.849	29.1693	27.9458	26.6751
		7	45.3041	46.1293	45.5563	29.0713	28.2938	26.8399
		7.25	45.2218	45.9734	45.1868	28.8986	27.9663	27.053
		7.5	45.2666	45.4201	44.6913	29.0426	28.1267	26.8892
		7.75	45.4039	45.7106	44.8637	28.8372	27.6323	26.454
		8	45.5477	45.3279	44.975	28.6786	27.7026	26.236
		8.25	45.5217	46.0327	44.9844	28.4418	27.302	26.2387
		8.5	45.2147	44.8994	44.2774	27.8556	27.3086	26.1702
		8.75	44.8468	44.4609	44.7591	27.394	27.0373	25.845
		9	44.8477	44.1559	44.0543	27.1467	26.8556	25.7145
		9.25	44.5551	43.9627	43.9914	27.3558	26.7993	25.8935
		9.5	43.7377	43.4373	43.7666	27.0358	26.7685	26.1534
		9.75	43.8319	42.9778	44.1886	27.534	26.7649	25.8083
		10	42.988	42.7593	44.4038	27.2891	26.7395	25.4615
	Fig 4H
		IL-1β (pg(mL)
				Vehicle			Ac-YVAD-cmk
			NS	4.74441	6.81072	4.13217	5.96889	6.19848	5.20359
		LPS-primed	-	10.2546	8.34132	10.6372	11.4025	11.7086	9.79539
			MOI 5	17.0657	16.4535	16.6066	13.775	13.3158	12.3974
			MOI 10	20.2035	18.7494	18.9025	14.0811	15.1525	15.076
			VbP	40.3309	33.5197	32.2187	21.5045	23.6473	23.4943

## Sheet: Fig 5
	Fig 5B	Neutrophil Frequency								Fig 5C	Neutrophil number									Fig 5D	DsRed+ number
	Bone marrow			Blood			Ear			24h x10^4			48h x10^4			72h x10^4				24h x10^3			48h x10^3			72h x10^3
	C57BL/6	Gsdmd-/-		C57BL/6	Gsdmd-/-		C57BL/6	Gsdmd-/-		C57BL/6	Gsdmd-/-		C57BL/6	Gsdmd-/-		C57BL/6	Gsdmd-/-			C57BL/6	Gsdmd-/-		C57BL/6	Gsdmd-/-		C57BL/6	Gsdmd-/-
	23.3	19.3		3.27	8.67		3.27	8.73		20.928	48.552		8.64	14.08		2.85549	1.84044			122	19.2		2.21541	3.30113		0.306537	1.37304
	24	27		4.85	3.46		4.85	7.59		34.92	16.608		24.84	93.45		4.19914	3.55709			28	288		0.4783	11.5666		0.95028	0.889056
	26.3	21.9		4.61	7.59		4.61	10.2		25.816	66.792		35.53	77.7		1.92755	3.1752			280	362		4.74	7.9047		0.881976	4.16869
	24.6	21.3		10.8	10.2		10.8	12.2		95.04	79.56		12.64	15.96		9.79974	2.1054			136	414		5.52184	20.9498		1.51492	3.83966
	20.3	19.6		8.21	12.2		8.21	16.8		52.544	87.84		10.71	47.32		3.91791	2.84419			411	508		4.98406	9.2862		0.14357	1.58856
		22.8		10.8	16.8		10.8	9.09		84.24	124.32		32.64	52.275		1.92249	2.1672			198	225			10.2061		0.147655	14.8636
				15	9.09		15			102	76.356		10.4	36.32		2.46332	5.23366							6.74647		0.792099	6.79024
													13.86	25.1		3.26296	3.21813							4.36774
													19.275			2.6367
													5.265			1.55925
	Fig 5E	Parasite burden 48h			Fig 5F	Parasite burden 21d
	C57Bl/6	Gsdmd-/-			C57Bl/6	Gsdmd-/-
	219.11	796.28			479.72	9924.66
	172.36	826.48			390.65	11368.8
	49.5	668.8			8472.02	26481.2
	143.64	172.9			7084.67	21687.3
	200.68				7045.99	13213
	143.64				12336.4	18262.5
					949.4
					10445.9

## Sheet: Fig 6
Fig 6E	Frequency of Neutrophil population				Fig 6F	Frequency of Neutrophil population				Fig 6G	Frequency of Neutrophil population
	C57BL/6	Gsdmd-/-				C57BL/6	Casp1-/-				C57BL/6	Nlrp1-/-
	24.6	38.5				40.9	47.2				13	38.2
	31.3	45.3				34.4	34.4				42	59
	45.4	46				32.3	51.5				47	44.8
	44.8	51				29.2	30.2				39	43.2
	40.7	47				30.8	41.6				23	35.9
	42.8	51.1				35.6	51.1				53	67.8
	43.7	46.1				38.5	50.8				25	36.7
											38	39.7

## Sheet: Fig 7
Fig 7A	Lesion Score
Weeks p.i.	WT						Gsdmd-/-					GsdmdΔPMN
1.5	0	0.5	0.5	0	0	1	0.5	0	0.5	0	1	0.5	0.5	0	0	0.5	0.5	0	0	1	1
2.5	0	0.5	0.5	0	2.5	1	2.5	2.5	2.5	1	2.5	1	1	0	1	2.5	2.5	2	2.5	3	1
3.5	1	1	1.5	0.5	3	2.5	2.5	3	2.5	3	3	3	2.5	3	1	3.5	3.5	3	2.5	3	1
4.5	1	2	2.5	1	3.5	3	3.5	3.5	3	4	4	4	3	4.5	2.5	3.5	4.5	3	3.5	3.5	3
6.5	1	2	2.5	1	4	2.5	4	4	4.5	4.5	2	4.5	3.5	5	2.5	3.5	4.5	5	5	3.5	4
7.5	1	3	2.5	1	4.5	4	4.5	4.5	4.5	5	4.5	5.5	4	6	3.5	4.5	5.5	4	4.5	4	4
8.5	1	3	5.5	1	4.5	3	5	4.5	4.5	5.5	5	5.5	4.5	6	4	4.5	6	4	5	4	4
9.5	1	3	2.5	1	6	3.5	5.5	4.5	4.5	6	6	6.5	4.5	6.5	3.5	5	6	4	6.5	4	4
10.5	1	2.5	2.5	1	6.5	4	8	4.5	4.5	6	6	7	5.5	8	4	5	6	4.5	7	4.5	4.5
Fig 7B						Fig 7D	LDA Ear			Fig 7F	Area Ly6G (% of DAPI) in μm2				Fig 7F	Area DsRed (% of DAPI) in μm2
Lesion size at endpoint (mm)
		WT	Gsdmd-/-	GsdmdΔPMN		WT	Gsdmd-/-	GsdmdΔPMN		WT	GsdmdΔPMN				WT	GsdmdΔPMN
		1	6.1	7.1		18476.7	14625000	1320000		6.9769	7.16105				1.45364	14.9286
		2.8	4.8	5.5		199327	34375000	7457.16		18.1453	49.2753				2.12751	14.3416
		2.8	4.5	8.2		223122	3242.65	155000000		7.63862	42.2849				2.03968	50.6486
		1	6.2	4		79730.7	110000000	10959.1		7.5186	12.1801				1.0179	30.2336
		6.6	6.1	5.3			141927	110000000		3.49326	31.2059				1.46722	8.7799
				6.3				110000000		2.86044	18.7248				0.969485	13.4986
				4				110000000
				4.5				110000000
				7				34375000
				4.5
				4.5
Fig 7G	Ear cellularity (x104)				CD45				Neutrophils					Monocytes			Dendritic cells
					WT	Gsdmd-/-	GsdmdΔPMN		WT	Gsdmd-/-	GsdmdΔPMN		WT	Gsdmd-/-	GsdmdΔPMN		WT	Gsdmd-/-	GsdmdΔPMN
					31	206	155		0.267761	0.894758	1.70046		1.09689	24.621	17.983		3.03878	15.0724	32.7525
					26	100	84		0.133212	1.81636	36.2913		0.920103	4.80274	5.50168		2.95156	10.3513	25.2595
					55	79	118		0.282668	14.4087	74.48		2.96945	5.77316	2.6082		7.3161	3.52712	29.55
					66	411	67		0.323988	0.440496	6.70645		3.5718	34.7696	3.28255		18.712	24.8105	29.4588
					36	201	114		0.519696		1.94649		2.8566	19.7027	9.7618		8.69769	13.0919	40.2861
							159				5.87317				22.1456				47.405
							74				12.6474				35.9171				26.5072
											1.54976				10.6986				5.77668
											43.0848				7.84852
											44.5496				0.193864
Fig 7I	Lesion score
															Fig 7K	Parasite burden
Weeks	Genista + C57BL/6 PMN						Genista + GSDMD KO PMN									Genista + C57BL/6 PMN	Genista + GSDMD KO PMN
0	0	0	0	0	0	0	0	0	0	0	0					5170	779790
1	0	0	0	0	0	0	0	0	0	0	0					21350	514100
2	0	1	1	1.5	0.5	0	2.5	1	0	1	2					20794	31781000
3	0.5	1.5	1	2	1	0	3	1	0	2.5	3					148480
4	1.5	2	1.5	3.5	1.5	1	3	1.5	1	2.5	3.5					33083
5	1.5	2	1.5	3	2.5	1	3.5	2.5	2	3.5	4
6	3	2.5	2	3.5	3	1.5	4	2.5	2.5	4	4.5
7	3	2	2	3	3	1.5	5	2	3	4.5	4.5
8	1	2	2	3	3.5	2	5.5	2	+	5	5.4
9	1	2	2	2.5	3.5	2.5	5.5	2.5		5	5
10	1	2	2	2.5	3.5	2.5	5.5	2		5	5.5

## Sheet: S1 Fig
S1B fig
Ear cell frequency (%)				CD45			Neutrophils			Monocytes			Dendritic cells
				C57BL/6	Nlrp3-/-		C57BL/6	Nlrp3-/-		C57BL/6	Nlrp3-/-		C57BL/6	Nlrp3-/-
				84.3	80.2		0.17	0.29		50.3	47		32.7	25.5
				68	74.4		0.27	0.25		45.1	54.6		31.4	28.2
				67.4	56.8		0.6	0.22		47.2	35.9		33	19.1
				84.8	79.9		0.14	0.13		56	53.4		40.4	26.8
				72.6	75.4		0.19	0.23		46.3	56.4		33.5	30.6
				83	71.8		0.11	0.19		47.1	55.4		37.4	31.8
					77			0.18			50.1			28.4

## Sheet: S2 Fig
	S2 Fig A	Lesion score
	Weeks p.i.	C57BL/6						Caspase-11-/-
	0	0	0	0	0	0	0	0	0	0	0	0	0
	1	0.5	1	1	1	0	0	1	0.5	0.5	0.5	1	1
	2	1.5	2	2	2.5	2.5	1	2.5	2	2	2.5	2.5	2.5
	3	2.5	3	3	3	3	2.5	3	3	3	3	2.5	3
	4	3	3.5	3.5	4	3	2.5	3.5	3.5	3.5	3	3	3.5
	5	3.5	3.5	4.5	4	3.5	2.5	4	6	3.5	3.5	4.5	4
	6	3.5	4	4.5	4.5	4	3	4.5	4	5	3.5	3.5	4
	7	4	4	5.5	5.5	4.5	4	5.5	4.5	5.5	4	4	5.5
	8	4	5	5	6	4.5	4	7	4.5	5	4	4.5	4.5
	S2 Fig B	Lesion size (mm)
		C57BL/6	Caspase 11 KO
		4.2	7
		5.36	4.8
		6.3	5.22
		6	4.2
		4.87	4.7
		4	4.8
	S2 Fig C	Parasite burden
		C57BL/6	Caspase-11-/-
		747664	21388890
		6850962	2700000
		16105770	19863
		1380368	110714
		1781250	1125000
		1175000	2500000
	S2 Fig D	# CD45+ (x104)			% CD45+
		C57BL/6	Caspase-11-/-		C57BL/6	Caspase-11-/-
		99.2	145.26		85	83.4
		161.31	218.37		78	72.7
		139.275	108.81		84.6	83.9
		187.245	166.05		82.6	82.1
		139.355	159.75		88.6	83.6
					74.7	75.5
	S2 Fig E	# Neutrophils (x104)			# Monocytes (x104)			# Dendritic cells (x104)
		C57BL/6	Caspase-11-/-		C57BL/6	Caspase-11-/-		C57BL/6	Caspase-11-/-
		1.4688	21.003		54.4	71.2533		42.704	71.6458
		19.5402	12.1898		89.1423	86.3751		85.8078	73.9662
		27.3207	1.43798		67.4635	44.412		61.1446	41.7396
		17.7858	9.9693		98.9839	59.6277		77.7731	54.3609
		20.8321	21.895		57.2277	63.42		48.4504	65.3075
		5.44189
	S2 Fig F	Lesion score
	Weeks p.i.	C57BL/6					Asc-/-
	0	0	0	0	0	0	0	0	0	0
	1	0	0	0	0	0	0	0	0	0
	2	1	1	1	1	1	1	1	1	1
	3	1	1	1	1.5	1	1	1	2	1
	4	1	1.5	1	2	1	1	1	2	1.5
	5	1	2	1.5	2	2	1	1.5	2	2
	6	1	2	1.5	2	1.5	1	1.5	2	2
	7	1	2	1.5	2	1.5	1	1.5	2	2
	8	1	2	1.5	2	1.5	1	1.5	2	2
	9	1	2	1.5	1.5	1.5	1	1.5	2	2
	S2 Fig G	Lesion size (mm)
		C57BL/6	Asc-/-
		2.17	1.63
		1.64	1.53
		1.8	1.69
		1.57	1.97
	S2 Fig H	Parasite burden
		C57BL/6	Asc-/-
		5841.12	4435.48
		6775.7	9642.86
		58333.3	114286
		9859.15	80000
		7770.27
	S2 Fig I	# CD45+ (x104)			% CD45+
		C57BL/6	Asc-/-		C57BL/6	Asc-/-
		43.875	67.65		35.1	61.5
		86.565	83.97		59.7	62.2
		95.06	116		67.9	72.5
		84.84	78.6		60.6	65.5
		75.9			66
	S2 Fig J	# Neutrophils (x104)			# Monocytes (x104)			# Dendritic cells (x104)
		C57BL/6	Asc-/-		C57BL/6	Asc-/-		C57BL/6	Asc-/-
		0.234731	0.220539		11.0565	19.9567		14.2155	25.0982
		0.269217	0.359392		27.6142	32.8323		27.6142	29.2216
		0.378339	0.35496		30.8945	37.584		27.4723	43.616
		0.302879	0.374922		24.8581	25.7808		28.7608	31.1256
		0.0733953			22.9977			26.2614
	S2 Fig K	Lesion score
	Weeks p.i.	C57BL/6					Nlrc4-/-
	0	0	0	0	0	0	0	0	0	0
	1	2	0	1.5	1	1	1	1	1	1
	2	2	0	2	2	1.5	2	1.5	1.5	1.5
	3	2	0.5	2	2	1.5	2	2	2	2
	4	2	1	2.5	2.5	2	2	2	2	2
	5	2	1	2.5	2.5	2	2	2	2	2
	6	2	1	2.5	2.5	2	2	2	2	2
	7	2	1	2.5	2.5	2	2	2.5	2	2.5
	8	2	1	2.5	2.5	2	1.5	2.5	1.5	2.5
	9	2	1	2.5	2.5	2	1.5	2.5	1.5	2.5
	10	2	1	2.5	2.5	2	1.5	2.5	1.5	2.5
	11	2	1	2.5	2.5	2	1.5	2.5	2.5	2.5
	13	2.5	1	2.5	2.5	2	1.5	3	2.5	2.5
	14	2.5	1	2.5	2.5	2	2	3.5	2.5	2.5
	15	2.5	1	2.5	2.5	2	2	3	2.5	2.5
	S2 Fig L	Lesion size (mm)
		C57BL/6	Nlrc4-/-
		2.5	2.49
		1	3.08
		2.6	2.56
		2.82	2.8
		3.36
	S2 Fig M	Parasite burden
		C57BL/6	Nlrc4-/-
		8748.43	6444.44
		8173.08	46446.6
		4541.68	43222.4
		5851.14	4365.94
		7446.83
	S2 Fig N	# CD45+ (x104)			% CD45+
		C57BL/6	Nlrc4-/-		C57BL/6	Nlrc4-/-
		82.88	43.5		44.8	30
		66.64	61.25		39.2	49
		32.4	49.565		32.4	43.1
		42	49.68		42	43.2
		87.21			45.9
	S2 Fig O	# Neutrophils (x104)			# Monocytes (x104)			# Dendritic cells (x104)
		C57BL/6	Nlrc4-/-		C57BL/6	Nlrc4-/-		C57BL/6	Nlrc4-/-
		0.0712768	0.2436		18.2336	11.5275		18.5651	10.5705
		0.106624	0.13475		13.4613	18.1913		16.66	16.7825
		0.04212	0.059478		6.0588	10.2104		8.8776	11.9947
		0.0462	0.084456		9.786	11.8735		10.668	10.4328
		0.130815			19.535			20.2327

## Sheet: S3 Fig
S3A Fig
Ear cell frequency (%)				CD45			Neutrophils			Monocytes			Dendritic cells
				C57BL/6	Nlrp1-/-		C57BL/6	Nlrp1-/-		C57BL/6	Nlrp1-/-		C57BL/6	Nlrp1-/-
				64.9	70.8		1	9.81		47.1	17.4		41.4	44.1
				61.1	67.3		0.68	9.96		37.9	19.4		40.1	49.5
				59.3	74		1.2	16.1		36.7	22.9		39.4	42.7
				73.8	68.1		3.41	10.4		25.5	22.8		41.1	49.1
				53.4	67.2			11		29.6	23.6		34.7	45
					53.2			2.31			49.1			37.7
S3B Fig
dLN cell frequency (%)				CD4+ IFN-gamma+			CD4+ IL-4 +			CD8+ IFN-gamma+
				C57BL/6	Nlrp1-/-		C57BL/6	Nlrp1-/-		C57BL/6	Nlrp1-/-
				64.9	70.8		0.95	1.15		13.4	11.3
				61.1	67.3		0.45	2		7.97	17.6
				59.3	74		0.49	0.76		8.83	13.9
				73.8	68.1		0.88	0.73		12.3	12
				53.4	67.2		0.73	1.31		14.5	15.8
					53.2			0.18			12.7
S3C Fig
Ear cell frequency (%)				CD4+ IFN-gamma+			CD4+ IL-4 +			CD8+ IFN-gamma+
				C57BL/6	Nlrp1-/-		C57BL/6	Nlrp1-/-		C57BL/6	Nlrp1-/-
				34.2	29.9		2.16	1.88		22.9	28.4
				33.7	24.1		2.51	1.04		15.3	24.8
				31	33.9		2.17	1.38		29.3	30.4
				31.2	15.8		2.28	2.63		32	47
				24.1	23.8		1.56	1.49		22.7	27
					40.3			0.92			24.7

[truncated: 9 more sheets: S4 Fig, S5 Fig, S6 Fig, S7 Fig, S8 Fig, S9 Fig, S10 Fig, S11 Fig, S12 Fig]
